# Supplementary material for: Influence of LAR and VAR on Para-Aminopyridine Antimalarials Targetting Haematin in Chloroquine-Resistance
Source: PLoS One. 2016 Aug 2;11(8):e0160091. doi: 10.1371/journal.pone.0160091 (PMC4970729; doi:10.1371/journal.pone.0160091)
Supplement: S1 Table — (XLSX) [file pone.0160091.s001.xlsx]

## Sheet: Sheet1
S1 Table. Physicohemical and other parameters for the compounds studied.
																					logD4.8	logD7.4		antilog log D7.4
																					log		log CQ RI		LAR/VAR (antilog LogD 4.8)	VAR	logVAR	drug	pH
name	logP	pKa1	pka2	pKa3	pKa4	pH	pka1-ph	pka1+pka2-2pH	1+2+3-pH	1+2+3+4-pH	power1	power2	power3	power4	1+2+3+4	1	log	logD	pH	drug	(LAR/VAR)	LOGLAR	(res/sens)	LAR
CQ	4.72	10.18	8.38	-20	-20	7.4	2.78	3.76	-23.64	-51.04	602.56	5754.4	2.29087e-24	9.12011e-52	6356.96	6357.96	3.80332	0.916682	7.4	CQ						143482	5.1568	CQ	7.4
CQ	4.72	10.18	8.38	-20	-20	4.8	5.38	8.96	-15.84	-40.64	239883	9.12011e+08	1.44544e-16	2.29087e-41	9.12251e+08	9.12251e+08	8.96011	-4.24011	4.8	CQ	-4.24011	0.916682	1.149	8.25434	5.75289e-05			CQ	4.8
PQ	6.11	6.88	6.24	5.72	5.39	7.4	-0.52	-1.68	-3.36	-5.37	0.301995	0.020893	0.000436516	4.2658e-06	0.323329	1.32333	0.121668	5.98833	7.4	PQ						104378	5.01861	PQ	7.4
PQ	6.11	6.88	6.24	5.72	5.39	4.8	2.08	3.52	4.44	5.03	120.226	3311.31	27542.3	107152	138126	138127	5.14028	0.969722	4.8	PQ	0.969722	5.98833	0.39	973492	9.32658			PQ	4.8
OHPQ	5.67	6.6	6.41	5.39	4.83	7.4	-0.8	-1.79	-3.8	-6.37	0.158489	0.0162181	0.000158489	4.2658e-07	0.174866	1.17487	0.0699885	5.60001	7.4	OHPQ						19874.3	4.29829	OHPQ	7.4
OHPQ	5.67	6.6	6.41	5.39	4.83	4.8	1.8	3.41	4	4.03	63.0957	2570.4	10000	10715.2	23348.7	23349.7	4.36828	1.30172	4.8	OHPQ	1.30172	5.60001	0.176	398118	20.0318			OHPQ	4.8
DCQ	6.1	8.71	8.34	7.36	5.9	7.4												4.19	7.4	DCQ						4.89779e+06	6.69	DCQ	7.4
DCQ	6.1	8.71	8.34	7.36	5.9	4.8												-2.5	4.8	DCQ	-2.5	4.19	0.176	15488.2	0.00316228			DCQ	4.8
DCQa	6.1	8.71	8.34	7.36	5.9	7.4	1.31	2.25	2.21	0.71	20.4174	177.828	162.181	5.12861	365.555	366.555	2.56414	3.53586	7.4	DCQa						3.79441e+08	8.57914	DCQa	7.4
DCQa	6.1	8.71	8.34	7.36	5.9	4.8	3.91	7.45	10.01	11.11	8128.31	2.81838e+07	1.02329e+10	1.28825e+11	1.39086e+11	1.39086e+11	11.1433	-5.04328	4.8	DCQa	-5.04328	3.53586	0.176	3434.48	9.05141e-06			DCQa	4.8
5	3.48	7.92	5.54	-20	-20	7.4	0.52	-1.34	-28.74	-56.14	3.31131	0.0457088	1.8197e-29	7.24436e-57	3.35702	4.35702	0.63919	2.84081	7.4	5						1965.48	3.29347	5	7.4
5	3.48	7.92	5.54	-20	-20	4.8	3.12	3.86	-20.94	-45.74	1318.26	7244.36	1.14815e-21	1.8197e-46	8562.62	8563.62	3.93266	-0.452657	4.8	5	-0.452657	2.84081	0.308	693.123	0.352649			5	4.8
HCQ	3.835	9.66	8.27	-20	-20	7.4	2.26	3.13	-24.27	-51.67	181.97	1348.96	5.37032e-25	2.13796e-52	1530.93	1531.93	3.18524	0.64976	7.4	HCQ						139607	5.14491	HCQ	7.4
HCQ	3.835	9.66	8.27	-20	-20	4.8	4.86	8.33	-16.47	-41.27	72443.6	2.13796e+08	3.38844e-17	5.37032e-42	2.13869e+08	2.13869e+08	8.33015	-4.49515	4.8	HCQ	-4.49515	0.64976	1.898	4.46437	3.19781e-05			HCQ	4.8
DECQ	4.35	10.96	8.4	-20	-20	7.4	3.56	4.56	-22.84	-50.24	3630.78	36307.8	1.44544e-23	5.7544e-51	39938.6	39939.6	4.6014	-0.251404	7.4	DECQ						144114	5.15871	DECQ	7.4
DECQ	4.35	10.96	8.4	-20	-20	4.8	6.16	9.76	-15.04	-39.84	1.44544e+06	5.7544e+09	9.12011e-16	1.44544e-40	5.75584e+09	5.75584e+09	9.76011	-5.41011	4.8	DECQ	-5.41011	-0.251404	1.564	0.560527	3.88947e-06			DECQ	4.8
DAQ	3.31	8.72	7.53	-20	-20	7.4	1.32	1.45	-25.95	-53.35	20.893	28.1838	1.12202e-26	4.46684e-54	49.0768	50.0768	1.69964	1.61036	7.4	DAQ						89365.8	4.95117	DAQ	7.4
DAQ	3.31	8.72	7.53	-20	-20	4.8	3.92	6.65	-18.15	-42.95	8317.64	4.46684e+06	7.07946e-19	1.12202e-43	4.47515e+06	4.47515e+06	6.65081	-3.34081	4.8	DAQ	-3.34081	1.61036	0.732	40.7721	0.000456239			DAQ	4.8
AQ	4.26	8.66	7.05	-20	-20	7.4	1.26	0.91	-26.49	-53.89	18.197	8.12831	3.23594e-27	1.28825e-54	26.3253	27.3253	1.43657	2.82343	7.4	AQ						47410.1	4.67587	AQ	7.4
AQ	4.26	8.66	7.05	-20	-20	4.8	3.86	6.11	-18.69	-43.49	7244.36	1.28825e+06	2.04174e-19	3.23594e-44	1.29549e+06	1.29549e+06	6.11244	-1.85244	4.8	AQ	-1.85244	2.82343	0.297	665.94	0.0140464			AQ	4.8
ATB	4.85	10.47	7.12	-20	-20	7.4	3.07	2.79	-24.61	-52.01	1174.9	616.595	2.45471e-25	9.77237e-53	1791.49	1792.49	3.25346	1.59654	7.4	ATB						54779.3	4.73862	ATB	7.4
ATB	4.85	10.47	7.12	-20	-20	4.8	5.67	7.99	-16.81	-41.61	467735	9.77237e+07	1.54882e-17	2.45471e-42	9.81915e+07	9.81915e+07	7.99207	-3.14207	4.8	ATB	-3.14207	1.59654	0.682	39.495	0.000720985			ATB	4.8
SC	5.15	10.15	7.28	-20	-20	7.4	2.75	2.63	-24.77	-52.17	562.341	426.58	1.69824e-25	6.76083e-53	988.921	989.921	2.9956	2.1544	7.4	SC						68522.8	4.83584	SC	7.4
SC	5.15	10.15	7.28	-20	-20	4.8	5.35	7.83	-16.97	-41.77	223872	6.76083e+07	1.07152e-17	1.69824e-42	6.78322e+07	6.78322e+07	7.83144	-2.68144	4.8	SC	-2.68144	2.1544	0.376	142.692	0.0020824			SC	4.8
PH203	6.45	10.29	5.57	-20	-20	7.4	2.89	1.06	-26.34	-53.74	776.247	11.4815	4.57088e-27	1.8197e-54	787.729	788.729	2.89693	3.55307	7.4	PH203						2698.94	3.43119	PH203	7.4
PH203	6.45	10.29	5.57	-20	-20	4.8	5.49	6.26	-18.54	-43.34	309030	1.8197e+06	2.88403e-19	4.57088e-44	2.12873e+06	2.12873e+06	6.32812	0.121879	4.8	PH203	0.121879	3.55307	0.193	3573.32	1.32397			PH203	4.8
drug	logP	pKa1	pKa2	pKa3	pKa4	pH	pka1-ph	pka1+pka2-2pH	1+2+3-pH	1+2+3+4-pH	power1	power2	power3	power4	1+2+3+4	1	log	logD	pH	drug	Log	Log		LAR	LAR/VAR (antilog LogD 4.8)	VAR	logVAR	drug	pH
																					LAR/VAR	LAR	log CQ RI
																					logD4.8	logD7.4	(res/sens)

## Sheet: Compatibility Report
	Compatibility Report for LogDCalculator2007 - Copy.xls
	Run on 15/03/2016 10:51
	If the workbook is saved in an earlier file format or opened in an earlier version of Microsoft Excel, the listed features will not be available.
	Minor loss of fidelity			# of occurrences	Version
	Some cells or styles in this workbook contain formatting that is not supported by the selected file format. These formats will be converted to the closest format available.			11	Excel 97-2003
